# Supplementary material for: New Inhibitors of Laccase and Tyrosinase by Examination of Cross-Inhibition between Copper-Containing Enzymes
Source: Int J Mol Sci. 2021 Dec 20;22(24):13661. doi: 10.3390/ijms222413661 (PMC8707586; doi:10.3390/ijms222413661)
Supplement: Supplementary file 1 [file ijms-22-13661-s001.zip]

Archive with 1 entries (1 files):
- ijms-1472838-supplementary.pdf
